# Supplementary material for: Spray Drying of Double-Layer Emulsion Stabilised with an Orange Residue: Effect of Process Parameters and Collection Position
Source: Foods. 2025 Aug 21;14(16):2919. doi: 10.3390/foods14162919 (PMC12385256; doi:10.3390/foods14162919)
Supplement: Supplementary file 1 [file foods-14-02919-s001.zip]

Archive with 1 entries (1 files):
- foods-3816575-supplementary.pdf
